# Supplementary material for: How Does Nerve Mechanical Interface Treatment Impact Pre-Surgical Carpal Tunnel Syndrome Patients? A Randomized Controlled Trial
Source: J Pers Med. 2024 Jul 29;14(8):801. doi: 10.3390/jpm14080801 (PMC11355142; doi:10.3390/jpm14080801)
Supplement: Supplementary file 1 [file jpm-14-00801-s001.zip]

Archive with 1 entries (1 files):
- jpm-3103479-supplementary.pdf
